# Supplementary material for: Molecular Surveillance of EHV-1 Strains Circulating in France during and after the Major 2009 Outbreak in Normandy Involving Respiratory Infection, Neurological Disorder, and Abortion
Source: Viruses. 2019 Oct 4;11(10):916. doi: 10.3390/v11100916 (PMC6832873; doi:10.3390/v11100916)
Supplement: Supplementary file 1 [file viruses-11-00916-s001.zip]

Archive with 4 entries (4 files):
- Supplementary Materials S1 and S2.pptx
- Supplementary Materials S3.pptx
- Supplementary Materials S4 to S6.pptx
- Supplementary Materials S7bis.pptx
